# Supplementary material for: Validation of a patient-specific system for mandible-first bimaxillary surgery: ramus and implant positioning precision assessment and guide design comparison
Source: Sci Rep. 2020 Aug 7;10:13317. doi: 10.1038/s41598-020-70107-w (PMC7415134; doi:10.1038/s41598-020-70107-w)
Supplement: Supplementary file 1 — Supplementary Dataset [file 41598_2020_70107_MOESM1_ESM.xlsx]

## Sheet: Sheet1
Case/Side	Guide design	Ramus	Pitch	Roll	Yaw	Ramus tot ang. discrepancy	Lateral translation	A-P translation	Vertical translation	Ramus tot. translation	Plate	Pitch	Roll	Yaw	Plate tot. ang. discrepancy	Lateral translation	A-P translation	Vertical translation	Plate tot. translation	Pre-Plan	Pitch	Roll	Yaw	Tot. ang. discrepancy	Lateral translation	A-P translation	Vertical translation	Tot. translation
P1 R	A		6.47726	3.05583	-0.400055	7.1822	-0.288988	-0.694	0.155371	0.7677		-3.73978	3.20643	-0.126899	4.9243	0.608382	-1.07561	1.58596	2.0106		3.45792	-0.419237	0.36679	3.5033	-0.0805319	1.86157	1.26751	3.2096
P1 L	A		-1.47058	-2.36565	-0.0766963	2.7873	0.817138	1.39634	0.749496	1.783		-3.77014	-2.12429	1.97781	4.7282	0.605995	-0.899662	0.9863	1.4661		3.59873	1.34723	3.82863	5.3938	2.20321	1.9191	1.34133	5.4636
P2 R	A		3.02176	5.18427	-5.08655	7.9524	-1.39293	-0.547152	-0.0486558	1.4973		-0.452598	4.59584	0.107855	4.6195	-0.100907	-1.60154	0.212414	1.6187		-0.00422597	-0.268377	-2.85675	2.8692	-0.864424	-0.22211	0.0181905	1.1047
P2 L	A		-1.05797	-0.389479	-4.65838	4.7963	0.867881	1.079	-0.30035	1.4169		-0.153438	-2.99039	2.25023	3.7427	0.78263	-1.7158	-0.407958	1.9295		-0.0750454	1.28271	0.121821	1.2918	0.776983	-0.0549413	-0.111416	0.9433
P3 R	A		0.833444	-0.140266	-0.606468	1.0385	0.75087	-0.416088	-1.11906	1.4104		-6.71688	-0.142723	2.09094	7.0334	0.386168	-0.0607911	-0.616528	0.73		-0.985464	0.559479	2.59281	2.8337	1.24494	-0.340586	-0.408249	1.9938
P3 L	A		3.52893	4.69327	-3.11796	6.7148	-0.176053	0.277735	-0.618554	0.7005		3.18793	0.121646	0.729321	3.2712	1.61493	-4.07272	1.53028	4.6408		0.0384261	-0.878322	-3.00037	3.1257	-1.5389	-0.0753514	0.0304376	1.6447
P4 R	A		-4.52662	0.547544	4.32195	6.2967	-0.595814	1.15714	-0.0617079	1.303		2.16007	1.91079	-0.678249	2.9701	0.561758	-1.18151	-0.629039	1.4516		2.5912	0.026031	-2.40828	3.5378	-0.709296	1.11696	0.750389	2.5766
P4 L	A		-0.721026	0.730068	-3.82451	3.9553	0.446504	1.81219	0.758436	2.0146		-6.95425	4.62945	-0.271288	8.348	0.45042	-0.218457	-0.209673	0.5427		0.776539	-0.100975	5.8013	5.8545	1.8018	0.594406	0.248402	2.6446
P5 R	A		1.87839	1.38648	3.95322	4.5707	-2.37827	-1.73281	2.07746	3.602		-19.6345	14.8702	4.81952	25.5324	2.12106	-5.21086	2.22801	6.0511		1.47084	0.114666	-1.55597	2.1447	-0.670021	0.56699	0.668448	1.9055
P5 L	A		-2.17044	-2.57661	-4.82448	5.9235	2.68758	0.473973	0.464603	2.7683		-3.0821	-3.27345	1.67965	4.7677	0.755427	-1.60751	1.27842	2.1884		7.0572	8.32774	0.595494	10.9	2.68113	2.22575	2.23536	7.1422
P6 R	A		0.0880767	3.15837	-2.04421	3.7646	0.0539778	0.512088	1.08862	1.2043		3.93441	1.06448	-2.46612	4.7822	0.600256	-1.92167	1.6264	2.5881		0.36137	4.38534	0.0135674	4.4005	2.57783	0.21222	0.0284757	2.8185
P6 L	A		-0.654489	0.297753	-2.32561	2.4322	1.23261	0.534015	-1.09513	1.7331		2.54845	-4.13895	0.273882	4.8731	0.585908	0.96962	-0.459046	1.2224		-0.0125827	-3.5128	-0.0146987	3.5136	-2.0701	-0.00835851	0.0932187	2.1717
P7 R	A		0.046268	-0.434543	-1.89895	1.9484	1.757	0.294739	0.151489	1.788		-1.62887	-1.62483	-0.158108	2.3068	0.654138	-1.04879	0.57115	1.3616		0.0789892	0.0816859	3.34262	3.3442	1.15891	0.127076	0.0227512	1.3087
P7 L	A		2.80371	3.48525	-8.70381	9.8594	1.14802	1.96828	1.83996	2.9287		-9.58704	-0.134832	1.48465	9.6999	-0.255286	-0.0986488	1.684	1.7061		-0.119438	0.146722	5.59654	5.5998	1.96724	0.0781193	-0.0470195	2.0924
P8 R	A		0.737334	2.96741	-4.98738	5.8657	0.50629	0.621452	0.708351	1.0697		-3.95644	1.63895	-0.123501	4.2826	-0.149857	-0.673822	-0.239977	0.7308		3.99899	0.00199706	-0.054203	3.999	-0.0193118	2.05908	1.42681	3.5052
P8 L	A		-1.01449	-0.0407534	-2.19581	2.4186	-0.0611569	1.37164	0.311137	1.4078		-3.85431	1.73418	1.26198	4.4267	-0.0445632	-1.00411	0.814172	1.2935		3.90231	3.39823	0.0531769	5.1731	1.70683	1.98021	1.19766	4.8847
P9 R	A		-0.0889318	0.620425	-1.85621	1.959	0.0480694	0.0985052	0.0985052	0.1474		0.382813	-1.31234	0.80754	1.5893	-0.34427	-0.742852	0.0650135	0.8213		5.85094	-3.19526	0.0810018	6.6687	-1.92962	3.71543	-3.71543	9.3605
P9 L	A		-0.428613	-0.958412	-1.48415	1.8207	0.728082	0.789869	0.162261	1.0864		-2.69593	-0.141013	1.81457	3.2498	0.102603	-0.817726	0.640634	1.0438		7.19875	0.495305	-0.0992429	7.2169	0.253603	4.40436	2.50248	7.1604
P10 R	A		6.47942	-1.20843	-2.85288	7.1541	0.257012	0.217273	-0.972878	1.0294		0.0496878	-2.6374	1.49418	3.0314	-0.625078	0.297274	-0.134869	0.7052		8.14767	4.02973	-0.0381891	9.0896	1.81529	3.83419	1.93213	7.5816
P10 L	A		4.46388	0.288424	-4.08092	6.0618	1.15521	0.616397	0.180442	1.3217		-2.4582	-0.935359	-0.0733311	2.6311	0.154384	-0.493703	0.442577	0.6808		-1.69653	-0.100768	-0.00698137	1.7	-0.046518	-0.746059	-0.459079	1.2517
P11 R	A		4.1925	-0.6374	4.772	6.4008	-0.1407	-1.8736	-1.2397	2.251		-1.0615	-0.9299	-0.9209	1.687	1.9634	-1.7893	0.2398	2.6672		2.08181	1.24776	-0.0549428	2.4293	0.547322	0.958662	0.705989	2.212
P11 L	A		2.7068	-1.5545	0.2904	3.1381	1.2421	-0.7718	-0.5912	1.577		0.7227	-1.4219	-1.2352	2.0117	0.1864	0.163	-1.2579	1.282		2.53445	1.17728	0.0681228	2.7948	0.560796	1.17293	0.923118	2.6568
P12 R	A		1.2525	-0.0192	-3.9322	4.1263	1.9431	1.3196	-1.3419	2.7051		-2.095	-1.0398	-1.2906	2.6781	-0.2984	-1.3811	0.1839	1.4249		0.0120891	0.199502	-2.72e-06	0.1978	0.0807525	0.00493756	-0.012999	0.0987
P12 L	A		-0.197	3.654	-3.8687	5.3198	0.4727	0.2802	0.458	0.7153		-3.6995	2.4333	-0.2434	4.4293	0.6325	-1.4946	0.041	1.6234		2.68319	5.26929	-0.145279	5.9175	2.39084	1.25595	0.694135	4.3409
P13 R	C		-1.0298	7.1678	-5.04	8.7837	2.6879	-0.7674	0.8299	2.9159		-4.0995	-1.1552	-0.4539	4.2856	0.7965	-1.247	1.1139	1.852		0.673529	3.02911	0.393804	3.1252	1.74058	0.380968	-0.00282178	2.1244
P13 L	B		2.8325	4.3644	-4.8105	7.1576	-0.4652	0.2451	-1.1827	1.2943		0.7598	1.1626	-0.2639	1.4144	0.1618	-0.3206	-0.0781	0.3675		-0.240904	0.476605	0.0664992	0.5352	0.256592	-0.113725	-0.113987	0.4843
P14 R	B		2.2703	2.2703	0.953	3.3361	-0.6229	-1.6058	-1.7525	2.4572		0.6553	1.6754	0.0864	1.8004	-0.0798	-0.8619	-0.3013	0.9165		6.21011	0.318976	-0.12223	6.2198	0.0559967	2.08053	2.16601	4.3025
P14 L	C		-1.8674	-0.9121	-3.0223	3.6805	2.2362	1.4556	2.1193	3.4074		-6.0795	-2.0781	-1.4836	6.6183	-0.0357	0.5684	1.3592	1.4737		8.46653	5.6934	0.957517	10.2052	2.03993	2.76679	2.32141	7.1281
P15 R	C		0.0097	-0.9387	0.3744	1.011	0.368	0.1147	-0.6234	0.7329		-0.7541	-0.7925	0.7209	1.3048	-0.1693	0.400199	-0.741898	0.8598		3.91139	1.54294	0.0267771	4.2044	0.789994	2.02363	1.2974	4.111
P15 L	B		-2.3156	1.7898	-2.1101	3.5866	-0.1286	1.0057	-0.033	1.0144		1.0391	0.8488	-0.927	1.6342	-0.1525	-0.0536	-0.3213	0.3597		2.12467	0.940687	0.10025	2.3254	0.513583	1.09084	0.75674	2.3612
P16 R	B		0.1804	1.7499	-4.3704	4.7134	1.3339	0.9876	0.1143	1.6636		-2.3365	0.555	-1.6396	2.9012	-0.2073	0.0831	0.5211	0.5669		1.64746	1.87883	0.104471	2.5	1.03672	0.887834	0.473765	2.3983
P16 L	C		-1.9303	1.7734	0.1075	2.6242	-1.4937	0.9234	0.8961	1.9715		-3.4717	1.5496	0.2923	3.8166	-0.8119	0.1966	0.6729	1.0727		-0.0453173	-1.5551	3.90822	4.2057	0.829008	0.211801	0.0856031	1.1264
P17 R	C		-0.2189	-0.5425	0.9407	1.1085	0.1257	-0.4006	-0.6856	0.8039		-0.9459	-0.043	0.725	1.1922	-0.2002	-0.2494	-0.2772	0.4232		4.04494	1.68674	0.0106722	4.382	0.847082	2.06872	1.29722	4.213
P17 L	B		-1.7633	-0.9162	0.4744	2.0399	0.1678	1.0802	0.2375	1.1187		-3.278	-2.4146	1.6294	4.3592	-0.0743	0.1215	-0.11	0.18		4.68081	-0.145398	-2.48691	5.2993	-1.12264	2.31375	1.88756	5.3239
P18 R	B		0.6661	0.6702	-2.9392	3.0906	0.7686	0.8425	0.101	1.1449		-1.8161	0.779	-0.3946	2.0125	0.0033	-0.4111	0.5806	0.7114		2.69217	-0.278772	0.0367055	2.7069	-0.117565	1.3071	1.07681	2.5015
P18 L	C		3.2751	-1.4323	-0.6723	3.6295	0.5827	-0.578	-1.2187	1.4693		-0.7035	-2.7562	-0.7403	2.943	-0.7894	1.1148	-0.5066	1.4569		1.80878	4.21301	0.547909	4.6095	2.10593	0.831415	0.529591	3.4669
P19 R	C		0.1485	-1.424	1.0505	1.7767	0.1269	0.1269	-1.5555	1.5658		0.688688	-2.76818	1.94429	3.4609	-0.429055	-0.217492	-0.860721	0.986		4.6322	3.13625	-0.0506339	5.5949	1.49164	2.30299	1.72156	5.5162
P19 L	B		-2.5822	1.6092	-2.8591	4.1502	0.7164	-0.0143	-0.3712	0.807		-0.06464	-1.16191	0.131349	1.169	0.111597	-1.08559	-0.0605058	1.093		-0.0764151	-1.78164	-3.80771	4.206	-0.75412	1.73689	1.59794	4.0889
P20 R	B		1.6529	-0.1569	-3.395	3.777	1.2194	-0.1834	-1.4485	1.9023		-0.1264	-2.3735	1.012	2.5822	0.1947	-0.6616	-0.7251	1.0007		3.09813	-0.0500123	0.0822579	3.0996	-0.00820901	1.93342	0.798702	2.7403
P20 L	C		1.9754	3.3637	-2.4985	4.663	-0.9604	-0.8055	-0.5086	1.3527		1.1928	1.4557	-0.5249	1.9578	-0.7191	-0.0469	0.1728	0.7411		3.39803	0.0551707	-0.089991	3.4	0.00230284	2.12067	1.13173	3.2547
P21 R	C		-0.962027	-0.211714	0.836347	1.2897	-0.162602	0.605313	0.801724	1.0176		-1.6957	1.31219	-1.03242	2.3708	-0.333207	0.611043	0.311069	0.7623		5.55814	1.79214	-0.299563	5.8517	0.89122	3.13582	1.58587	5.6129
P21 L	B		-2.38849	-0.850567	-3.44862	4.2945	2.0401	1.24324	0.374483	2.4182		1.76783	-1.73493	-3.11219	3.9564	-0.147091	0.603267	-0.34148	0.7086		4.95825	1.27253	-0.0265335	5.119	0.683473	2.77487	1.67683	5.1352
P22 R	B		-1.16337	0.845834	-2.91302	3.2409	1.13333	1.32586	0.532896	1.8238		-1.97934	-0.251494	-0.429977	2.0418	-0.0356874	0.365897	0.444918	0.5772		0.0340149	0.981124	3.70484	3.8326	0.437194	1.64633	1.28927	3.3728
P22 L	C		-0.220484	1.43043	-1.1728	1.8607	0.77067	-0.321131	-0.379335	0.917		-1.06968	0.545865	0.0119705	1.1991	0.691646	-1.24292	0.264048	1.4467		4.19436	1.21875	0.0738573	4.3678	0.574688	1.93509	1.6192	4.129
